# Supplementary material for: Combination of Bone Marrow Biopsy and Flow Cytometric Analysis: The Prognostically Relevant Central Approach for Detecting Bone Marrow Invasion in Diffuse Large B-Cell Lymphoma
Source: Diagnostics (Basel). 2021 Sep 20;11(9):1724. doi: 10.3390/diagnostics11091724 (PMC8470419; doi:10.3390/diagnostics11091724)
Supplement: Supplementary file 1 [file diagnostics-11-01724-s001.zip]

Archive with 1 entries (1 files):
- diagnostics-1381920-supplementary.pdf
